# Supplementary material for: Synthesis and In Vitro Biological Evaluation of p-Carborane-Based Di-tert-butylphenol Analogs
Source: Molecules. 2023 Jun 4;28(11):4547. doi: 10.3390/molecules28114547 (PMC10254233; doi:10.3390/molecules28114547)
Supplement: Supplementary file 1 [file molecules-28-04547-s001.zip]

Archive with 1 entries (1 files):
- molecules-2427769-supplementary.pdf
